# Supplementary material for: Double-stranded RNA drives SARS-CoV-2 nucleocapsid protein to undergo phase separation at specific temperatures
Source: Nucleic Acids Res. 2022 Jul 25;50(14):8168–92. doi: 10.1093/nar/gkac596 (PMC9371935; doi:10.1093/nar/gkac596)
Supplement: gkac596_Supplemental_Files [file gkac596_supplemental_files.zip]

Archive with 2 entries (2 files):
- 2022_06_24_Roden_Supplement_RNA_Sequences.docx
- Roden_Supplemental_Figures_Revision.pdf
